# Supplementary material for: Synthesis of FeN4 at 180 GPa and its crystal structure from a submicron-sized grain
Source: Acta Crystallogr E Crystallogr Commun. 2018 Sep 7;74(Pt 10):1392–5. doi: 10.1107/S2056989018012161 (PMC6176440; doi:10.1107/S2056989018012161)
Supplement: Supplementary file 1 [file e-74-01392-sup1.cif]

##############################################################################
#                                                                            #
# This CIF contains the data in a paper accepted for publication in          #
# Acta Crystallographica Section E. It conforms to the requirements of       #
# Notes for Authors for Acta Crystallographica Section E, and has been       #
# peer reviewed under the auspices of the IUCr Commission on Journals.       #
#                                                                            #
# Full details of the Crystallographic Information File format               #
# are given in the paper "The Crystallographic Information File (CIF):       #
# a New Standard Archive File for Crystallography" by S. R. Hall, F. H.      #
# Allen and I. D. Brown [Acta Cryst. (1991), A47, 655-685].                  #
#                                                                            #
# The current version of the core CIF dictionary is obtainable from          #
# ftp://ftp.iucr.org/pub/cif_core.dic.                                       #
#                                                                            #
# Software is freely available for graphical display of the structure(s)     #
# in this CIF. For information consult the CIF software page                 #
# http://www.iucr.org/resources/cif/software.                                #
#                                                                            #
# This file may be used for bona fide research purposes within the           #
# scientific community so long as proper attribution is given to the journal # 
# article from which it was obtained.                                        #
#                                                                            #
##############################################################################
data_I
_database_code_depnum_ccdc_archive 'CCDC 1864279'
_audit_creation_method
;
Olex2 1.2
(compiled 2018.05.29 svn.r3508 for OlexSys, GUI svn.r5506)
;
_journal_date_recd_electronic     2018-08-07
_journal_date_accepted     2018-08-28
_journal_name_full     'Acta Crystallographica, Section E'
_journal_year     2018
_journal_volume     74
_journal_issue     10
_journal_page_first     1392
_journal_page_last     1395
_journal_paper_category     GI
_journal_paper_doi     10.1107/S2056989018012161
_journal_coeditor_code     WM5459
_publ_contact_author_name     'Maxim Bykov'
_publ_contact_author_address
;
Bayerisches Geoinstitut, University of Bayreuth, 95440 Bayreuth, Germany
;
_publ_contact_author_email     'maks.byk@gmail.com'
_publ_contact_author_fax     ?
_publ_contact_author_phone     ?
_publ_section_title
;
Synthesis of FeN~4~ at 180 GPa and its crystal structure from a submicron-sized
grain
;
_publ_section_title_footnote     .
loop_
    _publ_author_name
    _publ_author_footnote
    _publ_author_address
    'Bykov, Maxim' .
;
Bayerisches Geoinstitut, University of Bayreuth, 95440 Bayreuth,
Germany
;
    'Khandarkhaeva, Saiana' .
;
Bayerisches Geoinstitut, University of Bayreuth, 95440 Bayreuth,
Germany
;
    'Fedotenko, Timofey' .
;
Material Physics and Technology at Extreme Conditions,
Laboratory of Crystallography, University of Bayreuth, 95440 Bayreuth,
Germany
;
    'Sedmak, Pavel' .
;
European Synchrotron Radiation Facility, BP 220,
38043 Grenoble Cedex,
France
;
    'Dubrovinskaia, Natalia' .
;
Material Physics and Technology at Extreme Conditions,
Laboratory of Crystallography, University of Bayreuth, 95440 Bayreuth,
Germany
;
    'Dubrovinsky, Leonid' .
;
Bayerisches Geoinstitut, University of Bayreuth, 95440 Bayreuth,
Germany
;
_publ_section_synopsis
;
The refined crystal structure model of iron tetranitride, FeN~4~, at 180 GPa is
similar to that at 135 GPa but shows improved structural parameters in terms
of bond lengths and angles.
;
_chemical_name_systematic     'Iron tetranitride'
_chemical_name_common     ?
_chemical_formula_moiety     'Fe N4'
_chemical_formula_sum     'Fe N4'
_chemical_formula_iupac     'Fe N4'
_chemical_formula_weight     111.89
_chemical_melting_point     ?
_shelx_space_group_comment
;
The symmetry employed for this shelxl refinement is uniquely defined
by the following loop, which should always be used as a source of
symmetry information in preference to the above space-group names.
They are only intended as comments.
;
_space_group_crystal_system     triclinic
_space_group_name_H-M_alt     'P -1'
_space_group_name_Hall     '-P 1'
loop_
    _space_group_symop_operation_xyz
    'x, y, z'
    '-x, -y, -z'
_cell_length_a     2.4473(10)
_cell_length_b     3.4688(14)
_cell_length_c     3.5144(13)
_cell_angle_alpha     105.22(4)
_cell_angle_beta     110.60(4)
_cell_angle_gamma     91.39(3)
_cell_volume     26.72(2)
_cell_formula_units_Z     1
_cell_measurement_reflns_used     68
_cell_measurement_theta_min     2.8210
_cell_measurement_theta_max     16.0560
_cell_measurement_temperature     293
_exptl_crystal_description     irregular
_exptl_crystal_colour     black
_exptl_crystal_size_max     0.0005
_exptl_crystal_size_mid     0.0005
_exptl_crystal_size_min     0.0005
_exptl_crystal_density_diffrn     6.953
_exptl_crystal_density_meas     ?
_exptl_crystal_density_method     ?
_exptl_crystal_F_000     54
_exptl_absorpt_coefficient_mu     1.332
_exptl_absorpt_correction_type     multi-scan
_exptl_absorpt_process_details
;
(<i>ABSPACK</i>; Oxford Diffraction, 2005)
;
_shelx_estimated_absorpt_T_min     0.999
_shelx_estimated_absorpt_T_max     0.999
_exptl_absorpt_correction_T_min     0.96678
_exptl_absorpt_correction_T_max     1.00000
_diffrn_ambient_temperature     293
_diffrn_radiation_type     synchrotron
_diffrn_radiation_wavelength     0.30996
_diffrn_radiation_monochromator     synchrotron
_diffrn_measurement_device_type     'ID11 @ ESRF'
_diffrn_measurement_device     'abstract diffractometer'
_diffrn_measurement_method     '\w scans'
_diffrn_detector_area_resol_mean     ?
_diffrn_reflns_number     117
_diffrn_reflns_av_R_equivalents     0.0201
_diffrn_reflns_theta_min     2.821
_diffrn_reflns_theta_max     16.226
_diffrn_reflns_theta_full     10.718
_diffrn_measured_fraction_theta_max     0.212
_diffrn_measured_fraction_theta_full     0.341
_diffrn_reflns_limit_h_min     -3
_diffrn_reflns_limit_h_max     3
_diffrn_reflns_limit_k_min     -5
_diffrn_reflns_limit_k_max     4
_diffrn_reflns_limit_l_min     -6
_diffrn_reflns_limit_l_max     5
_refine_special_details     ?
_reflns_number_total     71
_reflns_number_gt     70
_reflns_threshold_expression     'I > 2\s(I)'
_refine_ls_structure_factor_coef     Fsqd
_refine_ls_matrix_type     full
_refine_ls_R_factor_all     0.0413
_refine_ls_R_factor_gt     0.0403
_refine_ls_wR_factor_gt     0.0813
_refine_ls_wR_factor_ref     0.0815
_refine_ls_goodness_of_fit_ref     1.183
_refine_ls_restrained_S_all     1.183
_refine_ls_number_reflns     71
_refine_ls_number_parameters     10
_refine_ls_number_restraints     0
_refine_ls_hydrogen_treatment     undef
_refine_ls_weighting_scheme     calc
_refine_ls_weighting_details
              'w=1/[\s^2^(Fo^2^)+(0.0282P)^2^+0.3122P] where P=(Fo^2^+2Fc^2^)/3'
_atom_sites_solution_primary     dual
_atom_sites_solution_secondary     ?
_refine_ls_shift/su_max     0.000
_refine_ls_shift/su_mean     0.000
_refine_diff_density_max     0.757
_refine_diff_density_min     -0.557
_refine_ls_extinction_method     none
_refine_ls_extinction_coef     .
loop_
    _atom_type_symbol
    _atom_type_description
    _atom_type_scat_dispersion_real
    _atom_type_scat_dispersion_imag
    _atom_type_scat_source
    'Fe' 'Fe' 0.1197 0.1747
                         'International Tables Vol C Tables 4.2.6.8 and 6.1.1.4'
    'N' 'N' -0.0010 0.0005
                         'International Tables Vol C Tables 4.2.6.8 and 6.1.1.4'
_computing_data_collection
;
CrysAlis PRO (Rigaku OD, 2018)
;
_computing_cell_refinement
;
CrysAlis PRO (Rigaku OD, 2018)
;
_computing_data_reduction
;
CrysAlis PRO (Rigaku OD, 2018)
;
_computing_structure_solution
;
SHELXT (Sheldrick, 2015<i>a</i>)
;
_computing_structure_refinement
;
SHELXL2014 (Sheldrick, 2015<i>b</i>)
;
_computing_molecular_graphics
;
<i>OLEX2</i> (Dolomanov <i>et al.</i>,  2009)
;
_computing_publication_material
;
<i>OLEX2</i> (Dolomanov <i>et al.</i>,  2009)
;
loop_
    _atom_site_type_symbol
    _atom_site_label
    _atom_site_fract_x
    _atom_site_fract_y
    _atom_site_fract_z
    _atom_site_U_iso_or_equiv
    _atom_site_adp_type
    _atom_site_calc_flag
    _atom_site_occupancy
    _atom_site_disorder_assembly
    _atom_site_disorder_group
    Fe Fe 0.5000 0.0000 0.0000 0.0072(4) Uiso d 1 . .
    N N1 0.163(4) -0.346(4) -0.485(2) 0.0066(10) Uiso d 1 . .
    N N2 0.065(3) -0.309(4) -0.861(2) 0.0068(10) Uiso d 1 . .
_geom_special_details
;
 All esds (except the esd in the dihedral angle between two l.s. planes)
 are estimated using the full covariance matrix.  The cell esds are taken
 into account individually in the estimation of esds in distances, angles
 and torsion angles; correlations between esds in cell parameters are only
 used when they are defined by crystal symmetry.  An approximate (isotropic)
 treatment of cell esds is used for estimating esds involving l.s. planes.
;
loop_
    _geom_bond_atom_site_label_1
    _geom_bond_atom_site_label_2
    _geom_bond_site_symmetry_2
    _geom_bond_distance
    _geom_bond_publ_flag
    Fe Fe 1_655 2.4473(10) no
    Fe Fe 1_455 2.4473(10) ?
    Fe N1 . 1.707(10) yes
    Fe N1 2_655 1.707(10) yes
    Fe N2 1_656 1.783(14) yes
    Fe N2 2_554 1.783(14) yes
    Fe N2 2_654 1.763(6) yes
    Fe N2 1_556 1.763(6) yes
    N1 N1 2_544 1.277(14) yes
    N1 N2 . 1.298(8) yes
    N2 Fe 1_554 1.763(6) ?
    N2 Fe 1_454 1.783(14) ?
    N2 N2 2_543 1.37(3) yes
loop_
    _geom_angle_atom_site_label_1
    _geom_angle_atom_site_label_2
    _geom_angle_atom_site_label_3
    _geom_angle_site_symmetry_1
    _geom_angle_site_symmetry_3
    _geom_angle
    _geom_angle_publ_flag
    Fe Fe Fe 1_655 1_455 180.0 ?
    N1 Fe Fe . 1_655 96.6(4) ?
    N1 Fe Fe 2_655 1_455 96.6(4) ?
    N1 Fe Fe . 1_455 83.4(4) ?
    N1 Fe Fe 2_655 1_655 83.4(4) ?
    N1 Fe N1 2_655 . 180.0 ?
    N1 Fe N2 . 1_556 81.3(4) ?
    N1 Fe N2 2_655 1_556 98.7(4) ?
    N1 Fe N2 2_655 2_654 81.3(4) ?
    N1 Fe N2 . 2_654 98.7(4) ?
    N1 Fe N2 . 1_656 90.5(5) ?
    N1 Fe N2 . 2_554 89.5(5) ?
    N1 Fe N2 2_655 2_554 90.5(5) ?
    N1 Fe N2 2_655 1_656 89.5(5) ?
    N2 Fe Fe 2_654 1_655 46.7(5) ?
    N2 Fe Fe 2_654 1_455 133.3(5) ?
    N2 Fe Fe 1_556 1_655 133.3(5) ?
    N2 Fe Fe 2_554 1_455 46.02(18) ?
    N2 Fe Fe 2_554 1_655 133.98(18) ?
    N2 Fe Fe 1_556 1_455 46.7(5) ?
    N2 Fe Fe 1_656 1_455 133.98(18) ?
    N2 Fe Fe 1_656 1_655 46.02(18) ?
    N2 Fe N2 1_556 2_554 92.7(5) ?
    N2 Fe N2 2_654 2_554 87.3(5) ?
    N2 Fe N2 2_554 1_656 180.0(7) ?
    N2 Fe N2 1_556 1_656 87.3(5) ?
    N2 Fe N2 2_654 1_656 92.7(5) ?
    N2 Fe N2 2_654 1_556 180.0 ?
    N1 N1 Fe 2_544 . 118.9(9) ?
    N1 N1 N2 2_544 . 109.6(9) ?
    N2 N1 Fe . . 129.4(9) ?
    Fe N2 Fe 1_554 1_454 87.3(5) ?
    N1 N2 Fe . 1_454 110.9(12) ?
    N1 N2 Fe . 1_554 126.9(5) ?
    N1 N2 N2 . 2_543 107.6(12) ?
    N2 N2 Fe 2_543 1_454 113.1(6) ?
    N2 N2 Fe 2_543 1_554 109.9(9) ?
_shelx_hkl_file
;
   0   0  -118982.80   55.28   1
   0   0   118990.10   51.21   1
   0   0   224721.60  113.75   1
   0   0  -224741.00  111.57   1
   0   0  -3  753.26  157.61   1
   0   0   3 1239.28  160.48   1
   0   0  -4 3353.63  191.61   1
   0   0   4 3942.28  199.40   1
   0   1  -4 3171.09  197.91   1
   0  -1   4 2955.25  198.12   1
   0  -1   311242.60  151.39   1
   0   1  -311162.30  160.19   1
   0   1  -2 1995.20   95.79   1
   0  -1   2 1927.82   91.93   1
   0   1  -118481.30   59.10   1
   0  -1   118472.50   56.64   1
   0  -2   4 5452.57  190.83   1
   0   2  -4 4872.97  198.39   1
   0   2  -311744.40  152.61   1
   0  -2   311815.90  157.51   1
   0   2  -215353.80  130.62   1
   0  -2   215340.30  107.78   1
   0  -3   4 2383.74  208.99   1
   0   3  -4 2704.96  221.23   1
   0  -3   3 1390.78  160.86   1
  -1   2  -3 4041.08  214.59   1
   1  -2   3 4312.65  187.81   1
   1  -2   4  478.47  206.48   1
  -1   2  -4  724.63  222.47   1
  -1   1  -219245.40  153.23   1
   1  -1   219175.30  152.99   1
  -1   1  -3 1703.55  173.56   1
   1  -1   3 1187.46  174.10   1
   1  -1   4 1849.58  216.11   1
  -1   1  -4 1687.52  217.29   1
  -1   0  -116176.70   94.48   1
   1   0   116157.00   97.22   1
   1   0   2 8778.58  142.15   1
  -1   0  -2 8730.49  155.15   1
   1   0   3 8819.88  195.53   1
  -1   0  -3 8640.17  206.26   1
   1   1  -4 3868.20  158.45   1
  -1  -1   312557.20  136.68   1
   1   1  -312620.10  127.73   1
   1   1  -222314.10   76.85   1
   1   1   010393.10   57.12   1
  -1  -1   010404.20   56.22   1
   1   1   1 8286.35  109.53   1
  -1  -1  -1 8266.74  102.92   1
   1   1   2 1385.87  161.19   1
  -1  -1  -2 1484.65  140.60   1
  -1  -1  -3 3729.82  197.94   1
   1   2  -5  868.86  256.44   1
  -1  -2   5 3366.88  266.95   1
  -1  -2   4 4780.27  174.78   1
   1   2  -4 4912.60  163.82   1
  -1  -2   3 1083.77  124.56   1
   1   2  -3 1098.12  122.55   1
   1   2  -214444.10   91.37   1
  -1  -3   5 5258.94  217.24   1
   1   3  -5 5695.45  212.14   1
   1   3  -4 3410.71  184.28   1
  -1  -3   4 3447.61  163.79   1
  -1  -3   3 9900.94  143.17   1
  -1  -4   5  885.55  228.94   1
   1   4  -5  292.96  248.00   1
  -1  -4   4 2732.20  198.34   1
  -1  -5   5  229.05  252.75   1
   2  -1   2 2444.65  198.26   1
  -2   1  -2 2860.13  226.94   1
  -2   1  -3 3281.31  246.52   1
   2  -1   3 3761.21  210.09   1
   2   0   1 6810.64  155.68   1
  -2   0  -1 6620.08  176.78   1
   2   0   2  797.63  170.57   1
  -2   0  -2  547.27  181.38   1
   2   0   3 1343.11  227.35   1
  -2   0  -3 1375.33  207.89   1
   2   1  -1 2431.16   70.48   1
  -2  -1   014779.90  135.44   1
   2   1   014766.70  113.62   1
   2   1   1 4460.44  157.93   1
  -2  -1  -1 4860.83  152.45   1
   2   1   2 8302.76  194.13   1
  -2  -1  -2 8240.54  197.91   1
   2   1   3  783.79  232.71   1
  -2  -1  -3  415.12  240.90   1
   2   2  -5 5103.39  198.05   1
   2   2  -4 3671.24  146.23   1
   2   2  -312508.50  104.64   1
  -2  -2   0 1113.77  119.77   1
  -2  -2  -1 3820.58  168.19   1
  -2  -2  -2 1907.72  214.34   1
   2   3  -6 1020.29  237.00   1
  -2  -3   5  561.52  201.58   1
   2   3  -5  551.14  184.73   1
   2   3  -4 1280.87  158.28   1
  -2  -3   4 1243.06  154.09   1
  -2  -3   1 7361.08   88.64   1
  -2  -3   0 3780.33  136.61   1
   2   4  -5  908.43  227.97   1
   3  -1   2  575.02  227.34   1
   3   0   1 1372.33  213.79   1
   3   0   2 4035.68  241.97   1
  -3   0  -2 3880.46  283.24   1
   3   1  -1 5133.13  125.12   1
   3   1   0  697.12  167.50   1
   3   1   1 1711.29  188.11   1
  -3  -1  -1 1377.83  237.24   1
   3   1   2  309.07  255.27   1
  -3  -1  -2  707.62  306.97   1
   3   2  -3 1609.91   84.99   1
   3   2  -1 4701.17  114.50   1
   3   2   0 3149.38  168.13   1
  -3  -2   0 2909.66  189.82   1
   3   2   1 2067.00  217.68   1
  -3  -2  -1 2294.56  216.07   1
   0   0   0    0.00    0.00   0
;
_shelx_hkl_checksum     44141
_shelx_res_file
;
    fen2_s5_1.res created by SHELXL-2014/7
TITL FeN2_s5_1
CELL 0.30996 2.4473 3.4688 3.5144 105.224 110.601 91.389
ZERR 1 0.001042 0.001418 0.001334 0.0358 0.038 0.0339
LATT 1
SFAC Fe N
DISP Fe 0.1197 0.1747 334.09
DISP N -0.001 0.0005 5.44
UNIT 1 4
L.S. 4 0 0
PLAN  20
SIZE 0.0005 0.0005 0.0005
TEMP 19.85
fmap 2 53
acta
REM <olex2.extras>
REM <HklSrc "%.\\FeN2_s5_1.hkl">
REM </olex2.extras>
WGHT    0.028200    0.312200
FVAR       7.74906
FE    1    0.500000    0.000000    0.000000    10.50000    0.00715
N1    2    0.162800   -0.345749   -0.485063    11.00000    0.00655
N2    2    0.065462   -0.309431   -0.860854    11.00000    0.00676
HKLF 4
REM  FeN2_s5_1
REM R1 =  0.0403 for      70 Fo > 4sig(Fo)  and  0.0413 for all      71 data
REM     10 parameters refined using      0 restraints
END
WGHT      0.0267      0.3423
REM Highest difference peak  0.757,  deepest hole -0.557,  1-sigma level  0.174
Q1    1   0.2353 -0.2024 -0.9206  11.00000  0.05    0.76
Q2    1   0.6611 -0.1308  0.0128  11.00000  0.05    0.56
Q3    1   0.2155 -0.1088 -0.3186  11.00000  0.05    0.47
Q4    1   0.1951  0.0572 -0.2812  11.00000  0.05    0.42
Q5    1  -0.0579 -0.5811 -0.7992  11.00000  0.05    0.40
Q6    1   0.3625 -0.2532 -0.1673  11.00000  0.05    0.38
Q7    1  -0.0813 -0.0199 -0.4410  11.00000  0.05    0.36
Q8    1   0.0749 -0.0437 -0.0977  11.00000  0.05    0.32
Q9    1   0.5329 -0.3647 -0.3377  11.00000  0.05    0.29
Q10   1   0.5759 -0.1226 -0.4171  11.00000  0.05    0.29
Q11   1   0.5211 -0.1875  0.1640  11.00000  0.05    0.26
Q12   1  -0.0083 -0.2389 -0.5368  11.00000  0.05    0.25
Q13   1   0.2563 -0.4610 -0.8208  11.00000  0.05    0.22
Q14   1  -0.1651 -0.1574 -0.3001  11.00000  0.05    0.20
Q15   1  -0.0646 -0.3248 -0.3973  11.00000  0.05    0.18
Q16   1   0.4427 -0.3443 -0.6965  11.00000  0.05    0.16
Q17   1   0.7143 -0.1685 -0.2151  11.00000  0.05    0.11
;
_shelx_res_checksum     24567
