# Supplementary material for: Synthesis of FeN4 at 180 GPa and its crystal structure from a submicron-sized grain
Source: Acta Crystallogr E Crystallogr Commun. 2018 Sep 7;74(Pt 10):1392–5. doi: 10.1107/S2056989018012161 (PMC6176440; doi:10.1107/S2056989018012161)
Supplement: Supplementary file 2 [file e-74-01392-Isup2.hkl]

data_I                                                                          
_shelx_title ' FeN2_s5_1'                                                       
_shelx_refln_list_code          4                                               
_shelx_F_calc_maximum       20.06                                               
_exptl_crystal_F_000        54.00                                               
_reflns_d_resolution_high  0.5546                                               
                                                                                
loop_                                                                           
 _space_group_symop_operation_xyz                                               
 'x, y, z'                                                                      
 '-x, -y, -z'                                                                   
                                                                                
_cell_length_a     2.4473                                                       
_cell_length_b     3.4688                                                       
_cell_length_c     3.5144                                                       
_cell_angle_alpha 105.224                                                       
_cell_angle_beta  110.601                                                       
_cell_angle_gamma  91.389                                                       
                                                                                
_shelx_F_squared_multiplier     1.000                                           
                                                                                
loop_                                                                           
 _refln_index_h                                                                 
 _refln_index_k                                                                 
 _refln_index_l                                                                 
 _refln_F_squared_calc                                                          
 _refln_F_squared_meas                                                          
 _refln_F_squared_sigma                                                         
 _refln_observed_status                                                         
   1   1   0        188.70        173.17         0.67 o                         
   2   1   0        241.36        246.01         1.45 o                         
   3   1   0         10.68         11.61         2.79 o                         
   2   2   0         14.15         18.55         1.99 o                         
   3   2   0         50.55         50.77         2.10 o                         
   2   3   0         50.13         62.96         2.28 o                         
  -2  -3   1        113.75        122.59         1.48 o                         
  -3  -2   1         83.55         78.29         1.91 o                         
  -3  -1   1         83.70         85.48         2.08 o                         
  -2  -1   1         37.83         40.49         1.17 o                         
   0  -1   1        303.00        307.70         0.68 o                         
   0   0   1        311.47        316.19         0.63 o                         
   1   0   1        269.00        269.24         1.13 o                         
   2   0   1        120.53        112.06         1.95 o                         
   3   0   1         24.93         22.85         3.56 o                         
   1   1   1        143.07        137.82         1.25 o                         
   2   1   1         72.48         77.88         3.33 o                         
   3   1   1         22.44         26.63         2.78 o                         
   2   2   1         52.89         63.63         2.80 o                         
   3   2   1         37.84         36.43         2.55 o                         
  -1  -2   2        230.30        240.54         1.52 o                         
   0  -2   2        279.02        255.56         1.38 o                         
  -1  -1   2        391.19        371.61         1.28 o                         
   0  -1   2         41.46         32.65         1.10 o                         
   1  -1   2        323.53        319.92         1.80 o                         
   2  -1   2         41.83         43.98         3.46 o                         
   3  -1   2         12.32          9.58         3.79 o                         
   0   0   2        402.59        411.86         1.33 o                         
   1   0   2        147.77        145.83         1.75 o                         
   2   0   2         13.43         11.71         2.08 o                         
   3   0   2         81.00         66.14         3.06 o                         
   1   1   2         22.25         24.04         1.76 o                         
   2   1   2        125.95        137.76         2.31 o                         
   3   1   2          8.53          8.16         3.32 o                         
   2   2   2         27.36         31.77         3.57 o                         
  -1  -3   3        150.44        164.88         2.38 o                         
   0  -3   3         20.81         23.16         2.68 o                         
  -3  -2   3         28.23         26.81         1.42 o                         
  -2  -2   3        196.66        208.31         1.74 o                         
  -1  -2   3         15.71         18.17         1.45 o                         
   0  -2   3        201.63        196.16         1.83 o                         
   1  -2   3         69.38         69.93         2.35 o                         
  -1  -1   3        210.01        209.68         1.55 o                         
   0  -1   3        183.80        186.60         1.83 o                         
   1  -1   3         25.33         24.85         4.30 o                         
   2  -1   3         64.16         59.54         4.00 o                         
   0   0   3         16.78         17.51         4.05 o                         
   1   0   3        137.15        145.48         2.36 o                         
   2   0   3         27.70         22.66         2.55 o                         
   1   1   3         59.11         62.11         3.30 o                         
   2   1   3         11.70         10.21         3.07 o                         
  -1  -4   4         48.82         45.50         3.30 o                         
  -2  -3   4         30.36         21.01         1.84 o                         
  -1  -3   4         52.59         57.15         2.04 o                         
   0  -3   4         43.67         42.39         2.67 o                         
  -2  -2   4         58.33         61.14         2.44 o                         
  -1  -2   4         72.69         80.80         1.99 o                         
   0  -2   4         80.60         86.44         4.83 o                         
   1  -2   4         17.27         10.03         2.52 o                         
  -1  -1   4         57.34         64.42         2.64 o                         
   0  -1   4         55.46         51.08         2.33 o                         
   1  -1   4         40.26         29.52         2.55 o                         
   0   0   4         55.86         60.95         4.90 o                         
  -1  -5   5          6.82          3.81         4.21 o                         
  -2  -4   5         18.26         15.13         3.80 o                         
  -1  -4   5         11.02         10.63         4.93 o                         
  -2  -3   5          8.97          9.26         2.27 o                         
  -1  -3   5        100.58         91.45         3.63 o                         
  -2  -2   5         81.69         84.99         3.30 o                         
  -1  -2   5         19.53         46.98        20.80 o                         
  -2  -3   6         15.64         16.99         3.95 o                         
                                                                                
